# Supplementary material for: Non-Invasive Probing of Winter Dormancy via Time-Frequency Analysis of Induced Chlorophyll Fluorescence in Deciduous Plants as Exemplified by Apple (Malus × domestica Borkh.)
Source: Plants (Basel). 2022 Oct 22;11(21):2811. doi: 10.3390/plants11212811 (PMC9656017; doi:10.3390/plants11212811)
Supplement: Supplementary file 1 [file plants-11-02811-s001.zip]

Archive with 1 entries (1 files):
- plants-1962834-supplementary.pdf
